# Supplementary material for: An ortho­rhom­bic polymorph of cerium(III) ultraphosphate, CeP5O14
Source: Acta Crystallogr Sect E Struct Rep Online. 2008 Oct 15;64(Pt 11):i74. doi: 10.1107/S1600536808032972 (PMC2959646; doi:10.1107/S1600536808032972)
Supplement: Supplementary file 1 [file e-64-00i74-sup1.cif]

##############################################################################
###                                                                        ###
###        Electronic paper (Acta Crystallographica Section E)             ###
###                                                                        ###
##############################################################################
#                                                                            #
# This CIF contains the data in a paper accepted for publication in Acta     #
# Crystallographica Section E. It conforms to the requirements of Notes      #
# for Authors for Section E, and has been peer reviewed under the auspices   #
# of the IUCr Commission on Journals.                                        #
#                                                                            #
# Full details of the Crystallographic Information File format               #
# are given in the paper "The Crystallographic Information File (CIF):       #
# a New Standard Archive File for Crystallography" by S. R. Hall, F. H.      #
# Allen and I. D. Brown [Acta Cryst. (1991), A47, 655-685].                  #
#                                                                            #
# The current version of the core CIF dictionary is obtainable from          #
# ftp://ftp.iucr.org/pub/cif_core.dic. The current version number is 2.4.    #
#                                                                            #
# Software is freely available for graphical display of the structure(s) in  #
# this CIF.  For information consult the CIF home page http://www.iucr.org/  #
# cif/home.html                                                              #
#                                                                            #
# This file may be used for bona fide research purposes within the           #
# scientific community so long as proper attribution is given to the journal # 
# article from which it was obtained.                                        #
#                                                                            #
##############################################################################
                                             
data_I
_audit_creation_method     SHELXL97
_chemical_name_systematic
;
Cerium(III) ultraphosphate
;
_chemical_name_common     ?
_chemical_formula_moiety     'Ce P5 O14'
_chemical_formula_sum     'Ce P5 O14'
_chemical_formula_iupac     'Ce P5 O14'
_chemical_formula_weight     518.97
_chemical_melting_point     ?
_symmetry_cell_setting     orthorhombic
_symmetry_space_group_name_H-M     'P m n a'
_symmetry_space_group_name_Hall     '-P 2ac 2'
loop_
    _symmetry_equiv_pos_as_xyz
    'x, y, z'
    '-x+1/2, -y, z+1/2'
    'x, -y, -z'
    '-x+1/2, y, -z+1/2'
    '-x, -y, -z'
    'x-1/2, y, -z-1/2'
    '-x, y, z'
    'x-1/2, -y, z-1/2'
_cell_length_a     13.1252(12)
_cell_length_b     8.7991(9)
_cell_length_c     9.0741(9)
_cell_angle_alpha     90.00
_cell_angle_beta     90.00
_cell_angle_gamma     90.00
_cell_volume     1047.97(18)
_cell_formula_units_Z     4
_cell_measurement_reflns_used     2047
_cell_measurement_theta_min     2.25
_cell_measurement_theta_max     27.48
_cell_measurement_temperature     293(2)
_exptl_crystal_description     block
_exptl_crystal_colour     colourless
_exptl_crystal_size_max     0.08
_exptl_crystal_size_mid     0.08
_exptl_crystal_size_min     0.05
_exptl_crystal_density_diffrn     3.289
_exptl_crystal_density_meas     ?
_exptl_crystal_density_method     'not measured'
_exptl_crystal_F_000     980
_exptl_absorpt_coefficient_mu     5.193
_exptl_absorpt_correction_type     multi-scan
_exptl_absorpt_process_details
                '(CrystalClear; Molecular Structure Corporation & Rigaku, 2001)'
_exptl_absorpt_correction_T_min     0.663
_exptl_absorpt_correction_T_max     0.771
_exptl_special_details     ?
_diffrn_ambient_temperature     293(2)
_diffrn_radiation_type     MoK\a
_diffrn_radiation_wavelength     0.71073
_diffrn_radiation_source     'fine-focus sealed tube'
_diffrn_radiation_monochromator     graphite
_diffrn_measurement_device_type     'Rigaku Mercury CCD'
_diffrn_measurement_method     \w
_diffrn_reflns_number     7608
_diffrn_reflns_av_R_equivalents     0.0722
_diffrn_reflns_av_sigmaI/netI     0.0399
_diffrn_reflns_theta_min     2.31
_diffrn_reflns_theta_max     27.50
_diffrn_reflns_theta_full     27.50
_diffrn_measured_fraction_theta_max     0.997
_diffrn_measured_fraction_theta_full     0.997
_diffrn_reflns_limit_h_min     -17
_diffrn_reflns_limit_h_max     16
_diffrn_reflns_limit_k_min     -11
_diffrn_reflns_limit_k_max     11
_diffrn_reflns_limit_l_min     -11
_diffrn_reflns_limit_l_max     11
_diffrn_standards_number     0
_diffrn_standards_interval_count     .
_diffrn_standards_interval_time     .
_diffrn_standards_decay_%     ?
_refine_special_details
;
Refinement of <i>F</i>^2^ against ALL reflections. The weighted <i>R</i>-factor
<i>wR</i> and goodness of fit <i>S</i> are based on <i>F</i>^2^, conventional
<i>R</i>-factors <i>R</i> are based on <i>F</i>, with <i>F</i> set to zero for
negative <i>F</i>^2^. The threshold expression of <i>F</i>^2^ >
\s(<i>F</i>^2^) is used only for calculating <i>R</i>-factors(gt) <i>etc</i>.
and is not relevant to the choice of reflections for refinement.
<i>R</i>-factors based on <i>F</i>^2^ are statistically about twice as large
as those based on <i>F</i>, and <i>R</i>- factors based on ALL data will be
even larger.
;
_reflns_number_total     1262
_reflns_number_gt     1212
_reflns_threshold_expression     I>2\s(I)
_refine_ls_structure_factor_coef     Fsqd
_refine_ls_matrix_type     full
_refine_ls_R_factor_all     0.0510
_refine_ls_R_factor_gt     0.0475
_refine_ls_wR_factor_gt     0.0920
_refine_ls_wR_factor_ref     0.0939
_refine_ls_goodness_of_fit_ref     1.004
_refine_ls_restrained_S_all     1.004
_refine_ls_number_reflns     1262
_refine_ls_number_parameters     99
_refine_ls_number_restraints     0
_refine_ls_hydrogen_treatment     .
_refine_ls_weighting_scheme     calc
_refine_ls_weighting_details
                   'calc w = 1/[\s^2^(Fo^2^)+37.6801P] where P=(Fo^2^+2Fc^2^)/3'
_atom_sites_solution_hydrogens     .
_atom_sites_solution_primary     direct
_atom_sites_solution_secondary     difmap
_refine_ls_shift/su_max     0.001
_refine_ls_shift/su_mean     0.000
_refine_diff_density_max     1.695
_refine_diff_density_min     -1.082
_refine_ls_extinction_method     'SHELXL97 (Sheldrick, 2008)'
_refine_ls_extinction_coef     0.0114(15)
_refine_ls_extinction_expression
                                  'Fc^*^=kFc[1+0.001xFc^2^\l^3^/sin(2\q)]^-1/4^'
loop_
    _atom_type_symbol
    _atom_type_description
    _atom_type_scat_dispersion_real
    _atom_type_scat_dispersion_imag
    _atom_type_scat_source
    'Ce' 'Ce' -0.2486 2.6331
                         'International Tables Vol C Tables 4.2.6.8 and 6.1.1.4'
    'O' 'O' 0.0106 0.0060
                         'International Tables Vol C Tables 4.2.6.8 and 6.1.1.4'
    'P' 'P' 0.1023 0.0942
                         'International Tables Vol C Tables 4.2.6.8 and 6.1.1.4'
_computing_data_collection
                 'CrystalClear (Molecular Structure Corporation & Rigaku, 2001)'
_computing_cell_refinement
                 'CrystalClear (Molecular Structure Corporation & Rigaku, 2001)'
_computing_data_reduction
                 'CrystalClear (Molecular Structure Corporation & Rigaku, 2001)'
_computing_structure_solution     'SHELXS97 (Sheldrick, 2008)'
_computing_structure_refinement     'SHELXL97 (Sheldrick, 2008)'
_computing_molecular_graphics
                     'SHELXTL (Sheldrick, 2008) and DIAMOND (Brandenburg, 2005)'
_computing_publication_material     'SHELXL97 (Sheldrick, 2008)'
loop_
    _atom_site_type_symbol
    _atom_site_label
    _atom_site_fract_x
    _atom_site_fract_y
    _atom_site_fract_z
    _atom_site_U_iso_or_equiv
    _atom_site_adp_type
    _atom_site_calc_flag
    _atom_site_refinement_flags
    _atom_site_occupancy
    _atom_site_disorder_assembly
    _atom_site_disorder_group
    Ce Ce 0.5000 0.72337(7) 0.68985(6) 0.00797(19) Uani d S 1 . .
    P P1 0.2936(2) 0.5000 0.5000 0.0113(6) Uani d S 1 . .
    P P2 0.0000 0.3121(3) 0.7524(3) 0.0091(5) Uani d S 1 . .
    P P3 0.3233(2) 0.0000 0.5000 0.0102(5) Uani d S 1 . .
    P P4 0.16332(14) 0.2351(2) 0.54996(19) 0.0098(4) Uani d . 1 . .
    O O1 0.1129(4) 0.2256(7) 0.4081(6) 0.0189(12) Uani d . 1 . .
    O O2 0.3474(4) 0.5859(7) 0.6151(6) 0.0182(12) Uani d . 1 . .
    O O3 0.2451(5) 0.1123(8) 0.5815(6) 0.0295(16) Uani d . 1 . .
    O O4 0.0000 0.4655(9) 0.6859(9) 0.0155(16) Uani d S 1 . .
    O O5 0.2151(5) 0.3901(7) 0.5849(7) 0.0307(17) Uani d . 1 . .
    O O6 0.3778(4) -0.0799(6) 0.6175(6) 0.0165(12) Uani d . 1 . .
    O O7 0.0000 0.2893(10) 0.9131(8) 0.0176(17) Uani d S 1 . .
    O O8 0.0934(4) 0.2133(6) 0.6876(6) 0.0161(11) Uani d . 1 . .
loop_
    _atom_site_aniso_label
    _atom_site_aniso_U_11
    _atom_site_aniso_U_22
    _atom_site_aniso_U_33
    _atom_site_aniso_U_12
    _atom_site_aniso_U_13
    _atom_site_aniso_U_23
    Ce 0.0074(3) 0.0090(3) 0.0075(3) 0.000 0.000 0.0003(2)
    P1 0.0062(11) 0.0135(13) 0.0143(13) 0.000 0.000 -0.0033(11)
    P2 0.0089(12) 0.0120(13) 0.0063(11) 0.000 0.000 -0.0008(10)
    P3 0.0080(11) 0.0124(13) 0.0102(12) 0.000 0.000 -0.0013(10)
    P4 0.0059(8) 0.0152(10) 0.0083(8) 0.0002(7) 0.0001(6) -0.0019(7)
    O1 0.021(3) 0.023(3) 0.013(2) 0.006(3) -0.008(2) -0.001(2)
    O2 0.014(3) 0.023(3) 0.018(3) -0.006(2) -0.003(2) 0.000(2)
    O3 0.029(3) 0.050(4) 0.010(3) 0.028(3) 0.001(2) -0.004(3)
    O4 0.019(4) 0.012(4) 0.016(4) 0.000 0.000 -0.005(3)
    O5 0.034(4) 0.031(4) 0.027(3) -0.027(3) 0.019(3) -0.015(3)
    O6 0.016(3) 0.017(3) 0.016(3) 0.006(2) -0.002(2) 0.001(2)
    O7 0.021(4) 0.024(4) 0.008(3) 0.000 0.000 -0.002(3)
    O8 0.017(3) 0.017(3) 0.014(2) 0.007(2) 0.005(2) 0.004(2)
_geom_special_details
;
All e.s.d.'s (except the e.s.d. in the dihedral angle between two l.s. planes)
are estimated using the full covariance matrix. The cell e.s.d.'s are taken
into account individually in the estimation of e.s.d.'s in distances, angles
and torsion angles; correlations between e.s.d.'s in cell parameters are only
used when they are defined by crystal symmetry. An approximate (isotropic)
treatment of cell e.s.d.'s is used for estimating e.s.d.'s involving l.s.
planes.
;
loop_
    _geom_bond_atom_site_label_1
    _geom_bond_atom_site_label_2
    _geom_bond_site_symmetry_2
    _geom_bond_distance
    _geom_bond_publ_flag
    Ce O2 . 2.436(5) ?
    Ce O2 7_655 2.436(5) ?
    Ce O6 7_665 2.449(5) ?
    Ce O6 1_565 2.449(5) ?
    Ce O7 2_564 2.513(7) ?
    Ce O1 8_666 2.514(5) ?
    Ce O1 2_565 2.514(5) ?
    Ce O4 6_657 2.534(8) ?
    P1 O2 . 1.470(6) ?
    P1 O2 3_566 1.470(6) ?
    P1 O5 3_566 1.609(6) ?
    P1 O5 . 1.609(6) ?
    P2 O7 . 1.472(8) ?
    P2 O4 . 1.479(8) ?
    P2 O8 7 1.614(5) ?
    P2 O8 . 1.614(5) ?
    P3 O6 3_556 1.464(5) ?
    P3 O6 . 1.464(5) ?
    P3 O3 3_556 1.606(6) ?
    P3 O3 . 1.606(6) ?
    P4 O1 . 1.450(5) ?
    P4 O3 . 1.549(6) ?
    P4 O5 . 1.557(6) ?
    P4 O8 . 1.562(5) ?
    O1 Ce 2_564 2.514(5) ?
    O4 Ce 6_557 2.534(7) ?
    O6 Ce 1_545 2.449(5) ?
    O7 Ce 2_565 2.513(7) ?
loop_
    _geom_angle_atom_site_label_1
    _geom_angle_atom_site_label_2
    _geom_angle_atom_site_label_3
    _geom_angle_site_symmetry_1
    _geom_angle_site_symmetry_3
    _geom_angle
    _geom_angle_publ_flag
    O2 Ce O2 . 7_655 110.6(3) ?
    O2 Ce O6 . 7_665 144.55(18) ?
    O2 Ce O6 7_655 7_665 74.82(19) ?
    O2 Ce O6 . 1_565 74.82(19) ?
    O2 Ce O6 7_655 1_565 144.55(18) ?
    O6 Ce O6 7_665 1_565 81.8(3) ?
    O2 Ce O7 . 2_564 72.54(17) ?
    O2 Ce O7 7_655 2_564 72.54(17) ?
    O6 Ce O7 7_665 2_564 76.3(2) ?
    O6 Ce O7 1_565 2_564 76.3(2) ?
    O2 Ce O1 . 8_666 142.43(19) ?
    O2 Ce O1 7_655 8_666 79.83(19) ?
    O6 Ce O1 7_665 8_666 72.48(18) ?
    O6 Ce O1 1_565 8_666 118.08(19) ?
    O7 Ce O1 2_564 8_666 142.65(14) ?
    O2 Ce O1 . 2_565 79.83(19) ?
    O2 Ce O1 7_655 2_565 142.43(19) ?
    O6 Ce O1 7_665 2_565 118.08(19) ?
    O6 Ce O1 1_565 2_565 72.48(18) ?
    O7 Ce O1 2_564 2_565 142.65(14) ?
    O1 Ce O1 8_666 2_565 72.2(3) ?
    O2 Ce O4 . 6_657 71.29(16) ?
    O2 Ce O4 7_655 6_657 71.29(16) ?
    O6 Ce O4 7_665 6_657 138.78(13) ?
    O6 Ce O4 1_565 6_657 138.78(14) ?
    O7 Ce O4 2_564 6_657 113.9(3) ?
    O1 Ce O4 8_666 6_657 79.0(2) ?
    O1 Ce O4 2_565 6_657 79.0(2) ?
    O2 P1 O2 . 3_566 122.6(5) ?
    O2 P1 O5 . 3_566 109.8(3) ?
    O2 P1 O5 3_566 3_566 106.0(3) ?
    O2 P1 O5 . . 106.0(3) ?
    O2 P1 O5 3_566 . 109.8(3) ?
    O5 P1 O5 3_566 . 100.4(6) ?
    O7 P2 O4 . . 121.9(5) ?
    O7 P2 O8 . 7 106.7(3) ?
    O4 P2 O8 . 7 110.1(3) ?
    O7 P2 O8 . . 106.7(3) ?
    O4 P2 O8 . . 110.1(3) ?
    O8 P2 O8 7 . 98.9(4) ?
    O6 P3 O6 3_556 . 121.5(5) ?
    O6 P3 O3 3_556 3_556 105.8(3) ?
    O6 P3 O3 . 3_556 110.6(3) ?
    O6 P3 O3 3_556 . 110.6(3) ?
    O6 P3 O3 . . 105.8(3) ?
    O3 P3 O3 3_556 . 100.5(5) ?
    O1 P4 O3 . . 116.1(3) ?
    O1 P4 O5 . . 115.5(4) ?
    O3 P4 O5 . . 105.7(4) ?
    O1 P4 O8 . . 115.8(3) ?
    O3 P4 O8 . . 100.0(3) ?
    O5 P4 O8 . . 101.6(3) ?
    P4 O1 Ce . 2_564 163.4(4) ?
    P1 O2 Ce . . 148.0(4) ?
    P4 O3 P3 . . 141.9(4) ?
    P2 O4 Ce . 6_557 129.5(5) ?
    P4 O5 P1 . . 135.1(4) ?
    P3 O6 Ce . 1_545 148.7(3) ?
    P2 O7 Ce . 2_565 174.7(6) ?
    P4 O8 P2 . . 132.2(4) ?
data_global
_journal_date_recd_electronic     2008-09-10
_journal_date_accepted     2008-10-12
_journal_name_full     'Acta Crystallographica, Section E'
_journal_year     2008
_journal_volume     64
_journal_issue     11
_journal_page_first     i74
_journal_page_last     i74
_journal_paper_category     QI
_journal_coeditor_code     BI2303
_publ_contact_author_name     'Jing Zhu'
_publ_contact_author_address
;
Department of Material Science and Engineering
Yunnan University
Kunming
Yunnan 650091
People's Republic of China
;
_publ_contact_author_email     'jzhu@ynu.edu.cn'
_publ_contact_author_fax     '+86-871-5031124'
_publ_contact_author_phone     '+86-871-5031124'
_publ_section_title
;
An orthorhombic polymorph of cerium(III) ultraphosphate, CeP~5~O~14~
;
loop_
    _publ_author_name
    _publ_author_address
    'Jing Zhu'
;
Department of Material Science and Engineering
Yunnan University
Kunming
Yunnan 650091
People's Republic of China
;
    'Wen-Dan Cheng'
;
State Key Laboratory of Structural Chemistry
Fujian Institute of Research on the Structure of Matter
Chinese Academy of Sciences
Fuzhou
Fujian 350002
People's Republic of China
;
    'Hao Zhang'
;
State Key Laboratory of Structural Chemistry
Fujian Institute of Research on the Structure of Matter
Chinese Academy of Sciences
Fuzhou
Fujian 350002
People's Republic of China
;
