# Supplementary material for: An ortho­rhom­bic polymorph of cerium(III) ultraphosphate, CeP5O14
Source: Acta Crystallogr Sect E Struct Rep Online. 2008 Oct 15;64(Pt 11):i74. doi: 10.1107/S1600536808032972 (PMC2959646; doi:10.1107/S1600536808032972)
Supplement: Supplementary file 2 [file e-64-00i74-Isup2.hkl]

# 
# h,k,l, Fc-squared, Fo-squared, sigma(Fo-squared) and status flag 
# 
data_I
_shelx_title ' a in P2(1)/c                     Pmna' 
_shelx_refln_list_code          4 
_shelx_F_calc_maximum      367.67 
_exptl_crystal_F_000       979.88 
_reflns_d_resolution_high  0.7697 
 
loop_ 
 _symmetry_equiv_pos_as_xyz 
 'x, y, z' 
 '-x+1/2, -y, z+1/2' 
 'x, -y, -z' 
 '-x+1/2, y, -z+1/2' 
 '-x, -y, -z' 
 'x-1/2, y, -z-1/2' 
 '-x, y, z' 
 'x-1/2, -y, z-1/2' 
 
_cell_length_a    13.1252 
_cell_length_b     8.7991 
_cell_length_c     9.0741 
_cell_angle_alpha  90.000 
_cell_angle_beta   90.000 
_cell_angle_gamma  90.000 
 
_shelx_F_squared_multiplier     1.000 
 
loop_ 
 _refln_index_h 
 _refln_index_k 
 _refln_index_l 
 _refln_F_squared_calc 
 _refln_F_squared_meas 
 _refln_F_squared_sigma 
 _refln_observed_status 
   2   0   0    10233.53    10118.99    154.86 o 
   4   0   0    23866.05    23259.90    328.12 o 
   6   0   0    86330.05    83762.88    840.66 o 
   8   0   0    47252.57    48080.14   1277.56 o 
  10   0   0    31956.15    31404.88   1132.21 o 
  12   0   0    37854.26    39320.80   1599.70 o 
  14   0   0    12249.39    12287.95    445.73 o 
  16   0   0     6595.87     7207.08    522.07 o 
   0   1   0     3835.10     3908.21     96.49 o 
   2   1   0     3621.28     3539.07     95.94 o 
   4   1   0    16104.56    16034.94    276.06 o 
   6   1   0     8007.70     8742.94    215.90 o 
   8   1   0      365.90      697.78    114.03 o 
  10   1   0     4235.78     3774.67    202.78 o 
  12   1   0       85.99      719.05    177.73 o 
  14   1   0     9158.49     9167.84    491.90 o 
  16   1   0       58.77      127.24    107.83 o 
   0   2   0    64923.36    65676.74    603.27 o 
   2   2   0    86621.30    88740.02   3006.60 o 
   4   2   0    12138.38    10708.45    400.75 o 
   6   2   0    26204.15    26145.92   1612.19 o 
   8   2   0    34591.75    34796.45    587.30 o 
  10   2   0    11346.77    11250.16    353.81 o 
  12   2   0    34512.56    35706.04    469.65 o 
  14   2   0     7324.09     6786.37    659.05 o 
  16   2   0     3336.07     3040.11    269.98 o 
   0   3   0     3259.20     2932.70    166.07 o 
   2   3   0    17087.37    16083.21    308.21 o 
   4   3   0    15131.15    15193.09    869.68 o 
   6   3   0    21528.17    21708.94    262.35 o 
   8   3   0     5558.60     5337.35    156.84 o 
  10   3   0     4158.48     4310.57    471.80 o 
  12   3   0     7608.33     7642.10    306.50 o 
  14   3   0     1877.66     2961.17    324.94 o 
  16   3   0     5517.80     5656.82    718.00 o 
   0   4   0    63460.68    62434.61   1044.57 o 
   2   4   0    22158.89    23549.69    254.53 o 
   4   4   0     3181.32     2739.21    500.80 o 
   6   4   0    44426.95    44871.65   1409.93 o 
   8   4   0     2108.19     3704.94    484.10 o 
  10   4   0    16863.99    16931.17    393.39 o 
  12   4   0    14809.45    15191.41    417.67 o 
  14   4   0     2944.11     2639.96    625.22 o 
   0   5   0     6820.81     6892.58    290.31 o 
   2   5   0    27084.83    25764.42    256.15 o 
   4   5   0    51616.64    55156.16   1191.38 o 
   6   5   0     7522.29     7719.12    687.76 o 
   8   5   0    26809.02    27064.11    882.39 o 
  10   5   0    15679.76    15979.56    851.18 o 
  12   5   0     1731.24     1755.59    277.80 o 
  14   5   0    12802.73    12820.97    460.95 o 
   0   6   0    16389.11    17119.87    413.60 o 
   2   6   0     2449.53     3284.31    357.60 o 
   4   6   0      624.52     1816.49    161.81 o 
   6   6   0     4453.72     4276.40    445.73 o 
   8   6   0     8047.00     7596.71    865.55 o 
  10   6   0       69.79      125.73    118.34 o 
  12   6   0     3520.14     3179.32    242.87 o 
  14   6   0      901.17      772.94    248.39 o 
   0   7   0     4323.97     4456.63    189.15 o 
   2   7   0    18779.87    18076.43    588.23 o 
   4   7   0    24662.58    26029.04    434.32 o 
   6   7   0    21458.69    21794.55    553.54 o 
   8   7   0     8883.18     9539.80   1040.06 o 
  10   7   0     5301.44     5253.52    606.29 o 
  12   7   0    12278.35    13386.41    642.95 o 
   0   8   0     6210.23     6129.69    290.66 o 
   2   8   0     4515.63     4001.64    180.50 o 
   4   8   0      106.63      163.61     61.68 o 
   6   8   0     1581.84     1279.15    201.84 o 
   8   8   0     1167.05     1239.26    373.54 o 
  10   8   0       12.79      140.50     96.70 o 
  12   8   0      424.82      330.50    196.31 o 
   0   9   0     2605.16     2645.79    216.19 o 
   2   9   0     9034.47     9349.44    531.32 o 
   4   9   0    18577.98    19801.72   1010.82 o 
   6   9   0     3871.80     3564.22    228.08 o 
   8   9   0     6806.22     7178.47    496.44 o 
  10   9   0    10319.05    10254.14    457.88 o 
   0  10   0     4045.26     3749.12    374.47 o 
   2  10   0        3.08      432.81    275.41 o 
   4  10   0      932.75     1139.83    261.87 o 
   6  10   0      231.61      215.94     80.49 o 
   8  10   0       11.53      204.38    120.72 o 
   1   0   1     4650.35     4752.31     40.27 o 
   3   0   1     8280.99     7917.95    107.90 o 
   5   0   1    11123.40    10587.40    259.43 o 
   7   0   1     4162.09     4550.21    156.08 o 
   9   0   1     4222.32     4123.74    187.95 o 
  11   0   1     2192.00     2172.70    185.88 o 
  13   0   1        9.66      246.72     98.42 o 
  15   0   1     8217.02     7103.84    470.78 o 
   0   1   1     5267.26     5427.55     66.56 o 
   1   1   1        1.36       16.89      8.96 o 
   2   1   1    22643.42    21911.62    226.33 o 
   3   1   1      228.52      210.39     26.08 o 
   4   1   1     7183.73     6775.09    209.20 o 
   5   1   1      235.63      240.62     40.28 o 
   6   1   1    17381.17    17554.71    184.85 o 
   7   1   1       27.87       90.25     47.00 o 
   8   1   1    13994.43    13698.65    187.77 o 
   9   1   1      365.54      307.07     47.78 o 
  10   1   1     7318.38     7184.83    210.77 o 
  11   1   1      276.18      238.91     49.37 o 
  12   1   1     1947.43     2209.74    150.77 o 
  13   1   1      558.63      455.28     78.26 o 
  14   1   1     5288.21     5511.63    306.96 o 
  15   1   1      392.91      472.47     90.51 o 
  16   1   1     6287.42     5927.28    336.86 o 
   0   2   1      795.56      756.70     30.85 o 
   1   2   1     2594.23     2583.14     42.45 o 
   2   2   1       20.70       33.05     14.67 o 
   3   2   1    84157.10    85110.53    445.55 o 
   4   2   1      246.92      206.10     26.91 o 
   5   2   1     2466.44     3471.96    229.71 o 
   6   2   1      290.00      236.64     47.95 o 
   7   2   1     1189.37     1148.95    111.55 o 
   8   2   1       75.70      165.87     45.45 o 
   9   2   1    10399.67    10985.57    191.99 o 
  10   2   1       85.18      117.01     73.15 o 
  11   2   1      176.31      141.89     46.06 o 
  12   2   1     2012.29     1659.21    111.34 o 
  13   2   1     1427.80     1369.00    120.11 o 
  14   2   1      102.81      269.76     79.56 o 
  15   2   1     5196.64     4629.29    319.30 o 
  16   2   1        5.52      213.40     71.68 o 
   0   3   1     6443.29     5893.43    116.48 o 
   1   3   1     8743.64     9039.59    144.62 o 
   2   3   1    12852.19    12029.48    178.59 o 
   3   3   1      284.15      294.99     48.75 o 
   4   3   1    43785.75    45146.29    302.71 o 
   5   3   1      132.86       98.33     26.76 o 
   6   3   1     6501.97     6541.80    168.42 o 
   7   3   1     7960.18     7962.04    218.54 o 
   8   3   1    11122.53    11723.36    172.53 o 
   9   3   1      513.07      305.32     52.13 o 
  10   3   1    10742.34    10766.63    444.16 o 
  11   3   1     4850.12     4615.65    172.81 o 
  12   3   1     3657.33     3757.94    163.19 o 
  13   3   1      790.43      513.27    100.72 o 
  14   3   1     5042.62     5224.71    226.12 o 
  15   3   1      384.15      325.13     91.96 o 
  16   3   1     6135.90     5948.63    293.74 o 
   0   4   1     8884.06     8697.76    199.58 o 
   1   4   1       83.00      116.01     33.58 o 
   2   4   1     5932.10     6131.04    205.09 o 
   3   4   1     4926.61     4428.33    393.77 o 
   4   4   1     1743.78     1411.44    102.63 o 
   5   4   1    16195.56    17774.00    922.12 o 
   6   4   1     1523.69     1396.70     93.75 o 
   7   4   1     2460.89     3349.92     96.66 o 
   8   4   1     2249.54     2097.04    166.85 o 
   9   4   1     6341.47     5750.96    169.61 o 
  10   4   1     4059.74     3890.79    143.68 o 
  11   4   1     1088.14     1213.78    116.03 o 
  12   4   1     1608.85     1649.32    157.93 o 
  13   4   1       14.06      327.37     84.38 o 
  14   4   1      987.21      656.10    152.57 o 
  15   4   1     4000.47     4061.48    283.78 o 
   0   5   1    10887.87    10862.07    203.87 o 
   1   5   1     7543.88     7702.19    106.82 o 
   2   5   1     7338.62     6697.22    100.91 o 
   3   5   1      277.05      352.66     41.46 o 
   4   5   1     7544.96     7170.58    144.25 o 
   5   5   1     1707.38     1917.32    169.50 o 
   6   5   1     4618.83     4868.22    126.45 o 
   7   5   1      123.34      218.63     45.59 o 
   8   5   1    10044.49    10104.88    220.25 o 
   9   5   1     7128.67     7100.73    284.51 o 
  10   5   1     4898.57     5290.81    289.77 o 
  11   5   1      348.97      255.66     60.20 o 
  12   5   1     2097.90     2100.06    138.93 o 
  13   5   1      337.35      202.35     95.29 o 
  14   5   1     3418.68     3510.95    210.67 o 
  15   5   1     1675.96     1358.04    183.73 o 
   0   6   1     8011.37     8126.56    186.82 o 
   1   6   1       42.79      123.05     30.73 o 
   2   6   1     5092.34     5408.19    257.50 o 
   3   6   1    12444.75    12436.14    300.58 o 
   4   6   1     3457.44     3421.25    116.57 o 
   5   6   1     2519.23     2279.07    103.38 o 
   6   6   1     3997.64     4055.78    159.34 o 
   7   6   1     2459.54     2516.45    129.65 o 
   8   6   1     2311.49     2406.86    143.59 o 
   9   6   1     2370.79     2406.66    205.51 o 
  10   6   1     4023.17     3886.38    148.98 o 
  11   6   1      100.00      476.05     78.73 o 
  12   6   1     3770.66     3633.41    167.92 o 
  13   6   1      188.50      204.40     93.00 o 
  14   6   1     2872.29     2498.09    192.21 o 
   0   7   1     4946.20     4675.81    148.25 o 
   1   7   1     6872.05     7079.57    223.92 o 
   2   7   1     9042.06     8764.55    158.25 o 
   3   7   1       23.49      103.26     34.34 o 
   4   7   1     3468.27     3623.09    125.74 o 
   5   7   1     2141.74     1950.52    118.34 o 
   6   7   1     4805.13     4288.79    150.47 o 
   7   7   1     6141.49     6000.43    273.86 o 
   8   7   1     4890.33     4557.21    150.01 o 
   9   7   1      103.49      195.20     58.89 o 
  10   7   1     3838.49     3699.13    249.15 o 
  11   7   1     3501.07     3090.25    200.20 o 
  12   7   1     1897.40     1850.05    186.16 o 
  13   7   1     3657.82     3545.96    218.33 o 
   0   8   1    14817.99    15566.41    319.56 o 
   1   8   1        6.69     1471.12     89.67 o 
   2   8   1    10196.09    10608.35    448.66 o 
   3   8   1      139.54      327.02    106.18 o 
   4   8   1     9057.96     8983.11    221.22 o 
   5   8   1     1215.87     1343.22    113.32 o 
   6   8   1    10092.49    10675.43    230.68 o 
   7   8   1     1009.11     1254.76    272.91 o 
   8   8   1     6576.90     6646.29    231.30 o 
   9   8   1      253.57      269.88     74.58 o 
  10   8   1     5197.88     4863.02    277.56 o 
  11   8   1      534.92      437.22     98.94 o 
  12   8   1     9888.16     9840.68    320.37 o 
   0   9   1       15.87       98.83     34.62 o 
   1   9   1     3986.60     3666.70    206.65 o 
   2   9   1      910.26      523.74     79.32 o 
   3   9   1      255.50      185.29     60.56 o 
   4   9   1     1023.00      751.94    113.10 o 
   5   9   1     1292.07     1245.61    194.55 o 
   6   9   1       26.23      106.35     53.22 o 
   7   9   1     1604.16     1289.29    212.73 o 
   8   9   1      102.73      229.36     66.17 o 
   9   9   1     1626.00     1672.11    715.55 o 
  10   9   1      936.31      760.16    248.92 o 
   0  10   1    10386.46    10759.47    474.36 o 
   1  10   1      911.47     1268.76    510.26 o 
   2  10   1     8197.24     8266.94    730.60 o 
   3  10   1     1746.08     1661.05    222.68 o 
   4  10   1     6105.02     6060.69    392.46 o 
   5  10   1     1479.07     1343.23    162.16 o 
   6  10   1     6953.90     6996.86    348.81 o 
   7  10   1      345.71      210.94     82.17 o 
   8  10   1     6202.00     5920.19    293.53 o 
   1  11   1     2508.14     2759.37   1069.53 o 
   2  11   1       75.44      464.47    272.95 o 
   3  11   1        9.47      249.03    207.52 o 
   4  11   1      137.71      143.51    198.38 o 
   0   0   2      839.72      893.54     78.27 o 
   2   0   2   135178.36   134371.42    568.80 o 
   4   0   2    32492.37    31023.33    273.41 o 
   6   0   2     4295.24     4192.71    124.29 o 
   8   0   2    33781.62    33347.85    485.19 o 
  10   0   2    18694.95    18634.07    401.45 o 
  12   0   2     7378.01     7188.75    271.40 o 
  14   0   2    11406.05    12084.90    417.65 o 
  16   0   2     9121.23     8592.65    476.14 o 
   0   1   2     3682.23     3719.74     79.59 o 
   1   1   2    32168.89    31785.54    323.93 o 
   2   1   2     3643.02     3641.84     53.04 o 
   3   1   2      452.49      398.70     45.65 o 
   4   1   2      714.08      744.41     41.33 o 
   5   1   2    17607.92    17447.83    162.96 o 
   6   1   2     4529.77     4573.40     99.71 o 
   7   1   2    10727.83     9773.48    145.81 o 
   8   1   2     1722.79     1656.21     80.60 o 
   9   1   2     2478.31     2402.58    211.70 o 
  10   1   2       24.00      239.09     66.45 o 
  11   1   2     6158.88     6148.37    178.74 o 
  12   1   2     6006.17     5671.20    167.31 o 
  13   1   2    11003.70    10762.31    227.84 o 
  14   1   2      526.70      457.88     84.70 o 
  15   1   2     1046.46      910.55    141.97 o 
  16   1   2     1463.52     1265.58    162.42 o 
   0   2   2    33830.02    32286.63    299.00 o 
   1   2   2     1108.96     1135.29     67.19 o 
   2   2   2    10833.74    10412.76    289.88 o 
   3   2   2      166.57      108.09     21.90 o 
   4   2   2    27304.66    27749.44    818.25 o 
   5   2   2     6353.16     6610.88    143.50 o 
   6   2   2     6993.33     6505.59    290.99 o 
   7   2   2      576.76      551.01     63.19 o 
   8   2   2     5317.71     5168.52    133.92 o 
   9   2   2      402.51      414.56     65.81 o 
  10   2   2    25286.61    25720.10    308.39 o 
  11   2   2      255.47      307.43     59.86 o 
  12   2   2     2303.63     2489.20    127.61 o 
  13   2   2     1218.23     1052.50    173.97 o 
  14   2   2     6576.00     6731.46    229.29 o 
  15   2   2      407.40      152.16     81.02 o 
  16   2   2     7163.31     7607.29    350.27 o 
   0   3   2     8059.86     7654.69     82.33 o 
   1   3   2     1486.63     1255.68    103.67 o 
   2   3   2     2836.89     2696.33     66.14 o 
   3   3   2    17849.61    19829.20    849.53 o 
   4   3   2    10252.75    10133.66    115.79 o 
   5   3   2     9099.60     8457.21    288.94 o 
   6   3   2     3645.42     3333.31     76.65 o 
   7   3   2     4042.28     4305.64    242.46 o 
   8   3   2     5837.32     5990.97    128.67 o 
   9   3   2       78.78      168.42     46.83 o 
  10   3   2     3872.96     4178.53    149.68 o 
  11   3   2    10347.84    10635.11    291.62 o 
  12   3   2      507.34      508.93     80.45 o 
  13   3   2     5534.93     5819.67    267.17 o 
  14   3   2     5651.03     5880.61    232.48 o 
  15   3   2      630.65      735.66    147.85 o 
  16   3   2      819.23      478.52    130.11 o 
   0   4   2      144.44      112.66     27.54 o 
   1   4   2     1609.21     1365.10     37.57 o 
   2   4   2    21121.35    20921.94    251.99 o 
   3   4   2     4115.00     3759.98     85.86 o 
   4   4   2    16480.81    16427.74    149.92 o 
   5   4   2      306.05      280.81     38.81 o 
   6   4   2      115.64      522.04    100.25 o 
   7   4   2     1618.19     1691.09     73.66 o 
   8   4   2    17556.85    17569.57    488.92 o 
   9   4   2     6493.95     6383.25    174.38 o 
  10   4   2     4395.64     4515.57    174.21 o 
  11   4   2      480.01      393.62     67.78 o 
  12   4   2     1582.87     1649.88    152.33 o 
  13   4   2       58.21      299.42     86.57 o 
  14   4   2     4073.39     3689.62    246.37 o 
  15   4   2     1520.72     1256.95    212.56 o 
   0   5   2    15079.04    15405.03    184.56 o 
   1   5   2    10357.81    10642.67    119.53 o 
   2   5   2     9520.27     9331.87    108.67 o 
   3   5   2      769.94      934.40     71.15 o 
   4   5   2     4801.40     4549.49    209.01 o 
   5   5   2     5293.00     4921.71    168.55 o 
   6   5   2    24675.40    25352.55    602.81 o 
   7   5   2     7746.05     7792.56    176.05 o 
   8   5   2     4632.83     4940.34    146.01 o 
   9   5   2      674.38      785.28    111.06 o 
  10   5   2     2608.10     2490.47    134.60 o 
  11   5   2     3126.87     3217.83    248.27 o 
  12   5   2    11532.32    12101.86    271.77 o 
  13   5   2     3784.08     3869.65    244.02 o 
  14   5   2     1216.98      763.47    123.06 o 
  15   5   2      530.30      493.50    105.66 o 
   0   6   2     1008.67      897.94    103.57 o 
   1   6   2     3495.64     3341.88     94.09 o 
   2   6   2      284.50      454.91     72.32 o 
   3   6   2     9533.73     9783.77    188.68 o 
   4   6   2     3007.58     3655.38    324.78 o 
   5   6   2     3061.95     3291.81    161.94 o 
   6   6   2      349.43      356.75     55.20 o 
   7   6   2     5558.70     5588.65    436.26 o 
   8   6   2        9.52       83.82     33.50 o 
   9   6   2     4847.08     5057.81    156.78 o 
  10   6   2     4130.16     3669.05    152.32 o 
  11   6   2     2436.77     2571.67    165.48 o 
  12   6   2       27.51      181.08     74.30 o 
  13   6   2      947.87      691.80    162.73 o 
  14   6   2      403.88      314.26    107.93 o 
   0   7   2    10488.66    10091.71    183.77 o 
   1   7   2     2130.73     3303.14    392.62 o 
   2   7   2     4738.70     5123.82    114.19 o 
   3   7   2      232.92      398.62     72.85 o 
   4   7   2     8287.67     7929.81    343.53 o 
   5   7   2     2589.47     2671.49    190.21 o 
   6   7   2     7665.85     7297.18    193.66 o 
   7   7   2     1122.48     1286.50    109.88 o 
   8   7   2     6003.74     6856.52    502.78 o 
   9   7   2       85.20      177.63     60.12 o 
  10   7   2     4733.89     4274.66    442.89 o 
  11   7   2      201.94      191.37     67.39 o 
  12   7   2     1676.30     1602.77    171.28 o 
  13   7   2     1549.25     1198.17    197.06 o 
   0   8   2     7355.93     7657.83    262.82 o 
   1   8   2     2920.23     2523.78    168.85 o 
   2   8   2     2083.45     1848.91    118.81 o 
   3   8   2     4443.60     4618.81    336.34 o 
   4   8   2        3.47      185.34     53.74 o 
   5   8   2     4188.67     4000.61    147.21 o 
   6   8   2     1604.43     1672.09    214.63 o 
   7   8   2     2802.52     2662.39    139.44 o 
   8   8   2      815.17      784.97    116.53 o 
   9   8   2     3411.02     3279.16    183.14 o 
  10   8   2       38.91      267.03    110.42 o 
  11   8   2     1995.38     1089.63    256.14 o 
   0   9   2     6279.62     6519.71    328.84 o 
   1   9   2        1.87      193.03     79.23 o 
   2   9   2     2834.27     3193.94    183.39 o 
   3   9   2      421.80      453.95    115.53 o 
   4   9   2     1222.55     1038.39    184.79 o 
   5   9   2      666.13      272.48     78.96 o 
   6   9   2     8985.45     9023.28    404.32 o 
   7   9   2       72.90      212.40     73.63 o 
   8   9   2     2216.25     1927.31    202.55 o 
   9   9   2       62.25      222.37     96.93 o 
  10   9   2      319.63      434.71    100.76 o 
   0  10   2       20.69      101.00    144.21 o 
   1  10   2     3526.23     3540.17    329.96 o 
   2  10   2     1557.09     1945.30    443.54 o 
   3  10   2     5274.68     5254.09    353.51 o 
   4  10   2        4.01      168.01     60.43 o 
   5  10   2     2185.11     1763.70    193.15 o 
   6  10   2       93.88      184.65     82.28 o 
   7  10   2     2131.06     1703.18    239.02 o 
   0  11   2     4026.35     4122.49    498.82 o 
   1  11   2       80.89      202.34     92.03 o 
   2  11   2      876.00      719.01    244.94 o 
   3  11   2      594.08      583.85    313.71 o 
   1   0   3    20273.62    19727.12    203.22 o 
   3   0   3    18897.39    17884.75    193.32 o 
   5   0   3    13137.19    13571.37    201.16 o 
   7   0   3    44814.38    44474.57    617.25 o 
   9   0   3     5027.92     5177.51    207.11 o 
  11   0   3     4583.73     4201.46    196.56 o 
  13   0   3    15078.88    15534.44    361.81 o 
  15   0   3     3688.44     3994.59    269.39 o 
   0   1   3     7570.28     6945.12    137.00 o 
   1   1   3      330.44      393.02     57.57 o 
   2   1   3     1173.32     1527.45    124.07 o 
   3   1   3       23.43       49.43     20.10 o 
   4   1   3    17207.35    19329.80    570.02 o 
   5   1   3       69.05      152.29     28.11 o 
   6   1   3     8101.82     7441.57    296.55 o 
   7   1   3     1692.16     1703.39    152.93 o 
   8   1   3       47.16      157.37     38.45 o 
   9   1   3     1831.80     1872.35    101.54 o 
  10   1   3      155.92      317.14     72.10 o 
  11   1   3     1900.23     1862.06    135.93 o 
  12   1   3     5851.76     5361.63    164.42 o 
  13   1   3      502.42      649.83    131.76 o 
  14   1   3      691.25      624.45    103.23 o 
  15   1   3      395.67      426.75     96.27 o 
  16   1   3       10.87      189.62    127.16 o 
   0   2   3       63.48       58.00     51.23 o 
   1   2   3    30667.67    30058.06    269.51 o 
   2   2   3      787.65      767.62     66.27 o 
   3   2   3     7412.67     7680.52     93.20 o 
   4   2   3      434.70      507.26     40.90 o 
   5   2   3    68324.81    69675.55    398.53 o 
   6   2   3      286.77      286.67     43.62 o 
   7   2   3    16838.63    16894.25    207.49 o 
   8   2   3        2.95      115.36     38.67 o 
   9   2   3     4616.22     4634.06    142.90 o 
  10   2   3     2538.29     2302.22    119.22 o 
  11   2   3    15943.65    16556.36    319.28 o 
  12   2   3     1603.00     1456.09    101.59 o 
  13   2   3     9149.21     9163.07    253.84 o 
  14   2   3       40.80      190.99     80.39 o 
  15   2   3     4762.57     4815.43    244.73 o 
  16   2   3       30.50      251.58     87.89 o 
   0   3   3     6007.24     5894.38    169.48 o 
   1   3   3     9734.10     9832.06    108.76 o 
   2   3   3     5864.30     6012.37    260.82 o 
   3   3   3     9917.14    10080.01    119.16 o 
   4   3   3      455.22      468.96     42.68 o 
   5   3   3     3806.71     3793.72    135.96 o 
   6   3   3    24537.45    25454.36    356.40 o 
   7   3   3      797.83      627.27     68.45 o 
   8   3   3      708.33      758.39    107.11 o 
   9   3   3    13147.67    13450.26    221.26 o 
  10   3   3       80.57      112.91     47.15 o 
  11   3   3     1398.01     1152.65    124.25 o 
  12   3   3     4981.10     4882.12    180.33 o 
  13   3   3     1644.85     1740.22    161.07 o 
  14   3   3     1283.92      911.06    125.10 o 
  15   3   3     4834.75     4812.73    247.20 o 
   0   4   3      712.59      575.41     70.37 o 
   1   4   3     4624.07     4596.64    209.08 o 
   2   4   3     1072.32     1016.79    105.40 o 
   3   4   3    18806.55    19243.08    146.64 o 
   4   4   3      450.53      589.40     84.82 o 
   5   4   3     5475.68     5511.07    224.27 o 
   6   4   3       15.21      147.67     31.41 o 
   7   4   3    15106.18    16008.11    444.95 o 
   8   4   3      791.44      861.72     95.20 o 
   9   4   3     2629.16     2632.25    127.34 o 
  10   4   3      154.54      399.33     76.11 o 
  11   4   3     3201.99     3305.02    158.76 o 
  12   4   3      269.97      232.21     79.33 o 
  13   4   3     8917.78     9156.75    285.12 o 
  14   4   3      106.66      233.16     84.80 o 
  15   4   3     1306.71      808.66    203.36 o 
   0   5   3     1324.70     1109.84     91.37 o 
   1   5   3    12334.68    12388.05    132.71 o 
   2   5   3     1901.58     2035.63     94.20 o 
   3   5   3     9117.07     9217.03    128.90 o 
   4   5   3     2247.71     2143.45     66.22 o 
   5   5   3     1999.64     2120.71     79.16 o 
   6   5   3    10000.32     9697.42    205.17 o 
   7   5   3     7466.57     7893.18    507.43 o 
   8   5   3        6.53      274.48     69.43 o 
   9   5   3     4885.06     5169.77    180.10 o 
  10   5   3      344.65      271.29     76.37 o 
  11   5   3     8466.18     8873.48    232.68 o 
  12   5   3     4284.41     4083.66    295.75 o 
  13   5   3     2370.72     2519.35    185.81 o 
  14   5   3     1015.88      894.88    135.54 o 
   0   6   3     1315.19     1174.36     84.82 o 
   1   6   3    12123.44    11784.83    219.02 o 
   2   6   3     2216.19     2062.68     72.49 o 
   3   6   3      659.76      797.69     70.19 o 
   4   6   3      649.24      753.05     56.97 o 
   5   6   3    12649.51    13229.71    306.35 o 
   6   6   3      107.42      159.03     40.54 o 
   7   6   3     3889.06     3900.09    159.87 o 
   8   6   3     2501.25     2276.90    143.99 o 
   9   6   3      543.26      635.12    139.59 o 
  10   6   3     1338.64     1491.57    159.19 o 
  11   6   3     3729.03     3918.34    210.34 o 
  12   6   3      272.17      382.83    112.22 o 
  13   6   3     1973.98     2110.93    256.37 o 
   0   7   3     6278.27     6570.00    289.15 o 
   1   7   3     9993.43    10248.56    309.54 o 
   2   7   3       93.15      188.06     49.35 o 
   3   7   3    13162.27    14041.43    501.40 o 
   4   7   3     3732.54     3458.87    419.68 o 
   5   7   3     7365.36     7310.62    179.89 o 
   6   7   3     2694.10     2844.45    164.52 o 
   7   7   3     2584.59     2480.03    132.32 o 
   8   7   3      592.25      609.02    139.65 o 
   9   7   3    15061.34    16135.74    337.95 o 
  10   7   3      356.35      323.31    148.42 o 
  11   7   3     3716.01     3340.37    184.44 o 
  12   7   3     2948.90     2713.40    217.11 o 
   0   8   3     2147.11     1780.63    151.63 o 
   1   8   3      160.82      555.34    114.54 o 
   2   8   3     4785.43     4699.53    217.91 o 
   3   8   3     2188.61     2151.78    163.16 o 
   4   8   3     2091.21     2232.37    172.89 o 
   5   8   3       46.93      297.89     79.85 o 
   6   8   3      184.12      251.37     85.31 o 
   7   8   3     1497.81     1500.14    217.78 o 
   8   8   3     3197.68     3312.47    216.16 o 
   9   8   3       14.35      245.60     73.83 o 
  10   8   3     5798.52     5410.25    346.38 o 
  11   8   3      189.37      297.04     78.12 o 
   0   9   3     2898.02     2724.50    247.88 o 
   1   9   3     9110.20     9317.51    436.27 o 
   2   9   3       22.17      172.29    109.09 o 
   3   9   3     8829.30     8523.78    332.13 o 
   4   9   3       37.83      129.71     78.36 o 
   5   9   3     4094.33     4369.40    545.94 o 
   6   9   3     1068.06     1067.34    154.59 o 
   7   9   3     7459.06     8294.22    499.81 o 
   8   9   3      394.81      321.00     97.65 o 
   9   9   3     4849.34     4382.51    336.23 o 
   0  10   3     1630.56     1335.74    194.21 o 
   1  10   3       69.53      302.03    102.04 o 
   2  10   3     3330.33     2939.03    227.59 o 
   3  10   3     2241.98     1381.97    422.20 o 
   4  10   3     2881.51     2723.48    334.52 o 
   5  10   3      212.29      195.29     76.43 o 
   6  10   3      675.42      364.32    137.56 o 
   7  10   3      565.88      508.01    201.23 o 
   0  11   3       31.38      277.52    126.57 o 
   1  11   3     3499.03     2930.97    297.46 o 
   0   0   4       46.07      171.13     76.72 o 
   2   0   4      206.30      278.17     44.77 o 
   4   0   4     6147.28     6251.70    144.88 o 
   6   0   4     7896.19     7747.39    167.19 o 
   8   0   4     4067.17     3554.39    147.72 o 
  10   0   4     3027.17     3395.60    251.79 o 
  12   0   4     1857.92     1665.38    190.52 o 
  14   0   4      223.53      272.14    115.20 o 
  16   0   4      118.81      106.36    130.17 o 
   0   1   4      220.39      132.64     46.89 o 
   1   1   4    36700.13    37890.04    344.02 o 
   2   1   4      273.05      414.47     36.39 o 
   3   1   4    59438.63    59914.75    348.80 o 
   4   1   4      853.62      953.50     88.73 o 
   5   1   4     5909.33     5009.87     94.11 o 
   6   1   4     2058.97     2113.90     74.13 o 
   7   1   4    12113.38    12347.81    295.65 o 
   8   1   4     1665.33     1651.44    106.79 o 
   9   1   4    38479.93    38957.06    297.64 o 
  10   1   4     1777.75     1827.11    139.53 o 
  11   1   4    15627.91    15429.68    240.05 o 
  12   1   4     1813.96     1931.81    136.29 o 
  13   1   4     4088.46     4253.61    165.04 o 
  14   1   4      761.83      605.71    109.07 o 
  15   1   4    12945.59    13094.55    466.87 o 
   0   2   4       30.76      118.59     27.52 o 
   1   2   4     2358.62     2253.13     64.70 o 
   2   2   4     3098.73     2880.74    119.00 o 
   3   2   4     5441.62     5722.71    232.34 o 
   4   2   4        4.72      125.81     30.18 o 
   5   2   4     3878.32     3707.26     82.77 o 
   6   2   4      600.21      470.29     45.13 o 
   7   2   4     5524.15     5451.01    116.96 o 
   8   2   4     3470.06     3369.00    100.03 o 
   9   2   4      708.15      835.35     91.92 o 
  10   2   4      675.99      763.99     83.17 o 
  11   2   4     1489.27     1977.91    249.78 o 
  12   2   4     1497.62     1163.34    238.48 o 
  13   2   4     1525.76     1377.33    162.86 o 
  14   2   4      575.10      421.51     89.10 o 
  15   2   4      643.03      920.04    143.60 o 
   0   3   4      843.43      888.26     96.56 o 
   1   3   4    24094.48    23803.29    294.38 o 
   2   3   4     1937.27     1854.47     72.90 o 
   3   3   4    22093.73    21618.61    285.94 o 
   4   3   4        5.86      139.75     28.11 o 
   5   3   4     6794.86     7165.39    482.92 o 
   6   3   4     1796.08     1929.09    108.93 o 
   7   3   4     4151.82     4130.89    144.23 o 
   8   3   4      599.90      700.14    115.24 o 
   9   3   4    32497.38    33100.34    528.82 o 
  10   3   4       24.49      183.70     46.98 o 
  11   3   4     6430.56     6638.99    179.58 o 
  12   3   4     3050.23     2965.69    153.27 o 
  13   3   4     2993.66     3010.37    227.47 o 
  14   3   4      346.50      197.55     78.44 o 
  15   3   4     9042.49     9826.94    336.88 o 
   0   4   4    13730.43    14117.53    285.24 o 
   1   4   4     5248.00     4974.52    135.58 o 
   2   4   4     6162.32     6222.12    179.98 o 
   3   4   4     4436.91     4455.78     96.85 o 
   4   4   4       73.10       72.21     29.63 o 
   5   4   4    14305.07    14257.77    160.63 o 
   6   4   4     2213.32     2126.03     79.72 o 
   7   4   4     9041.57     8683.17    149.04 o 
   8   4   4      941.96      915.24     81.28 o 
   9   4   4     1068.60     1080.50    107.42 o 
  10   4   4        8.25      169.74     46.59 o 
  11   4   4     3318.25     3550.76    343.34 o 
  12   4   4      192.51      181.79     63.57 o 
  13   4   4     4083.59     3648.78    250.73 o 
  14   4   4        5.67      332.94    107.09 o 
   0   5   4      951.38      933.09    168.87 o 
   1   5   4     8553.47     8276.36    156.64 o 
   2   5   4      274.37      249.90     52.43 o 
   3   5   4    20368.88    20681.30    306.32 o 
   4   5   4     1693.69     1794.64     80.99 o 
   5   5   4     3887.34     4739.60    271.10 o 
   6   5   4       89.57      146.35     56.12 o 
   7   5   4     3323.98     3196.87    160.86 o 
   8   5   4      403.23      386.77     73.41 o 
   9   5   4    16660.61    16205.41    647.36 o 
  10   5   4     1581.68     1670.02    153.15 o 
  11   5   4     4321.23     4595.27    306.26 o 
  12   5   4      201.32      181.85     81.97 o 
  13   5   4     1428.87     1082.55    149.11 o 
  14   5   4     3048.89     2879.83    265.35 o 
   0   6   4     9961.59    10225.84    270.97 o 
   1   6   4    12672.76    12922.27    420.55 o 
   2   6   4      752.16      878.20     77.49 o 
   3   6   4     8467.24     8457.87    167.16 o 
   4   6   4       33.00      158.35     37.56 o 
   5   6   4    23519.65    23535.54   1031.57 o 
   6   6   4      945.90     1084.33    108.99 o 
   7   6   4    13451.59    14303.99    744.72 o 
   8   6   4       19.94      101.64     85.93 o 
   9   6   4     4407.72     4745.85    380.76 o 
  10   6   4      978.67      958.82    187.71 o 
  11   6   4     5569.80     5295.61    328.54 o 
  12   6   4      205.96      337.54    123.61 o 
  13   6   4     8408.36     8331.83    329.48 o 
   0   7   4      362.26      462.81    140.88 o 
   1   7   4      264.87     1080.55    160.76 o 
   2   7   4      574.49      436.13    120.09 o 
   3   7   4     5908.51     6779.48    515.68 o 
   4   7   4      106.06      183.98     67.17 o 
   5   7   4       53.64      129.05     68.62 o 
   6   7   4       66.11      202.92     82.89 o 
   7   7   4      706.44      797.92    234.81 o 
   8   7   4      453.41      387.43    210.69 o 
   9   7   4     2842.79     2857.08    213.90 o 
  10   7   4      140.86      355.41    113.38 o 
  11   7   4      779.32      484.47    168.56 o 
  12   7   4      324.10      235.32    116.37 o 
   0   8   4     1269.38      879.56    164.43 o 
   1   8   4     8492.68     9187.79    269.11 o 
   2   8   4     2085.73     2290.86    328.27 o 
   3   8   4     6713.38     6852.68    253.12 o 
   4   8   4     1263.24     1244.78    150.71 o 
   5   8   4    12981.02    12762.20    526.51 o 
   6   8   4      310.88      430.45    109.81 o 
   7   8   4    11774.58    12413.56    419.86 o 
   8   8   4     1779.20     1695.49    284.50 o 
   9   8   4     2605.06     3173.04    261.19 o 
  10   8   4        5.44      182.72     99.92 o 
   0   9   4      131.30      235.60    136.34 o 
   1   9   4        0.34      328.32     84.69 o 
   2   9   4        4.43      212.77    100.33 o 
   3   9   4      593.91      440.43    117.87 o 
   4   9   4       99.42      160.06     86.64 o 
   5   9   4       70.02      290.40    108.21 o 
   6   9   4      807.23      335.97    104.41 o 
   7   9   4        0.14      227.71    104.45 o 
   8   9   4       93.74      257.51    106.28 o 
   0  10   4      581.36      258.18    158.37 o 
   1  10   4     8566.55     8826.66    590.32 o 
   2  10   4       30.45      219.96     79.29 o 
   3  10   4     4910.29     5622.42    366.64 o 
   4  10   4      378.57      487.70    196.88 o 
   5  10   4    11418.57    11567.48    475.02 o 
   1   0   5    13405.27    12695.26    213.91 o 
   3   0   5     6342.50     6323.93    147.32 o 
   5   0   5    41006.61    41489.95    495.75 o 
   7   0   5     2776.63     2648.40    129.64 o 
   9   0   5    13258.18    13471.25    262.73 o 
  11   0   5     9799.72     9785.20    281.62 o 
  13   0   5     3690.84     3726.25    294.19 o 
  15   0   5     6048.28     5656.63    372.31 o 
   0   1   5    28196.96    27481.94    302.63 o 
   1   1   5      107.00      198.36     32.93 o 
   2   1   5      680.22      643.27     78.48 o 
   3   1   5      280.45      288.42     40.38 o 
   4   1   5     3276.20     3760.01    181.04 o 
   5   1   5       77.60      210.11     41.07 o 
   6   1   5    19687.90    19485.10    318.36 o 
   7   1   5     1275.53     1287.03     72.14 o 
   8   1   5     2955.38     2917.37    130.97 o 
   9   1   5     5092.45     5061.26    121.81 o 
  10   1   5      188.37      229.75     50.82 o 
  11   1   5      200.65      322.24     60.29 o 
  12   1   5     8301.96     8160.59    195.02 o 
  13   1   5       50.75      206.12     69.13 o 
  14   1   5     1670.04     1302.94    173.42 o 
  15   1   5     1578.45     1342.20    150.55 o 
   0   2   5      934.29      915.65     95.74 o 
   1   2   5    16726.80    16614.73    143.15 o 
   2   2   5     2305.28     2198.12     64.18 o 
   3   2   5    26422.04    26063.16    254.10 o 
   4   2   5     1144.20     1197.05     91.26 o 
   5   2   5     3746.32     3890.13    132.83 o 
   6   2   5     1498.38     1474.97    116.37 o 
   7   2   5    28915.46    28408.06    671.44 o 
   8   2   5      210.78      184.38     43.55 o 
   9   2   5    13384.46    13275.25    222.95 o 
  10   2   5     1909.51     1870.61    100.20 o 
  11   2   5     3998.78     4475.57    232.56 o 
  12   2   5      308.04      326.10     70.27 o 
  13   2   5     7485.50     7677.52    238.40 o 
  14   2   5     1050.06      792.37    116.60 o 
  15   2   5     5876.85     6431.95    264.42 o 
   0   3   5     3217.22     2977.44    121.31 o 
   1   3   5     6190.37     6015.68     85.62 o 
   2   3   5     2593.80     2586.99     70.73 o 
   3   3   5     3421.88     3434.66     86.19 o 
   4   3   5     1391.79     1408.49     76.43 o 
   5   3   5     3743.03     3905.33    153.91 o 
   6   3   5    12602.12    12903.83    203.33 o 
   7   3   5     4635.18     4729.19    143.29 o 
   8   3   5      266.59      340.05     48.52 o 
   9   3   5      596.86      427.89     93.46 o 
  10   3   5      103.38      146.32     49.63 o 
  11   3   5     5044.20     5162.64    167.53 o 
  12   3   5     6040.97     5976.50    281.13 o 
  13   3   5     2987.17     3164.31    181.17 o 
  14   3   5      630.54      460.22    101.94 o 
   0   4   5     2682.71     2985.87    175.31 o 
   1   4   5    14444.14    13156.65   1098.81 o 
   2   4   5     6811.71     6598.28    132.39 o 
   3   4   5      793.42     1015.65    103.69 o 
   4   4   5     3646.03     3722.22    161.62 o 
   5   4   5    11919.58    11644.93    180.91 o 
   6   4   5      370.32      300.70     52.88 o 
   7   4   5     8175.23     8461.40    166.16 o 
   8   4   5     4637.96     4672.53    157.16 o 
   9   4   5     3732.71     3877.66    197.92 o 
  10   4   5     4002.69     3930.23    188.46 o 
  11   4   5     6334.95     6936.49    250.61 o 
  12   4   5      649.00      379.15     94.63 o 
  13   4   5     1430.10     1764.37    205.03 o 
  14   4   5     1046.97      564.36    128.40 o 
   0   5   5     3957.89     3866.21    248.83 o 
   1   5   5     5423.04     5196.01    199.93 o 
   2   5   5       50.66      205.25     63.92 o 
   3   5   5     8036.30     7936.44    202.27 o 
   4   5   5      408.95      409.67     63.31 o 
   5   5   5     5950.86     6173.64    272.29 o 
   6   5   5     4216.03     3761.95    145.57 o 
   7   5   5     2333.36     2384.50    109.73 o 
   8   5   5        9.61      236.82     71.95 o 
   9   5   5     5854.98     6149.24    231.55 o 
  10   5   5      194.38      361.78     89.44 o 
  11   5   5     2494.99     2497.60    409.74 o 
  12   5   5     1359.85      819.62    144.64 o 
  13   5   5     5323.92     5394.64    310.33 o 
   0   6   5     1277.34     1284.66    141.26 o 
   1   6   5      965.81     1499.91    218.63 o 
   2   6   5     3590.83     3329.55    120.29 o 
   3   6   5    12417.63    12678.46    398.98 o 
   4   6   5     3614.90     3386.20    194.45 o 
   5   6   5      902.47      875.86    101.33 o 
   6   6   5       94.85      307.56     88.38 o 
   7   6   5     2352.34     2593.15    237.96 o 
   8   6   5     2888.93     3222.98    208.47 o 
   9   6   5     3976.99     4093.76    211.36 o 
  10   6   5     2616.06     2388.70    225.09 o 
  11   6   5     1005.20      927.43    216.58 o 
  12   6   5      620.28      328.39    128.74 o 
   0   7   5     2041.80     1770.30    233.34 o 
   1   7   5     9447.09     9813.70    386.64 o 
   2   7   5      981.90     1073.80     98.06 o 
   3   7   5     7871.81     7971.51    194.82 o 
   4   7   5      448.53      654.57    196.22 o 
   5   7   5     4399.18     4401.53    282.83 o 
   6   7   5      626.86      932.79    165.23 o 
   7   7   5     8657.00     8988.60    373.69 o 
   8   7   5      148.51      226.63    114.33 o 
   9   7   5     2748.69     2911.36    223.67 o 
  10   7   5      676.60      780.36    183.66 o 
  11   7   5     9724.59    10377.02    415.09 o 
   0   8   5      294.85      206.90    101.74 o 
   1   8   5     2504.72     2316.50    143.85 o 
   2   8   5     2253.46     2061.58    238.17 o 
   3   8   5      451.49      317.62     94.34 o 
   4   8   5     2021.54     2184.09    307.60 o 
   5   8   5     2218.17     1944.11    179.57 o 
   6   8   5       74.16      311.35     87.05 o 
   7   8   5       42.86      257.79     86.65 o 
   8   8   5     1082.01      814.39    205.16 o 
   9   8   5      714.62     1000.64    354.88 o 
   0   9   5       22.73      235.84    133.24 o 
   1   9   5     6354.32     6646.68    244.49 o 
   2   9   5      689.20      430.59    181.78 o 
   3   9   5     7880.79     7848.34    337.52 o 
   4   9   5      547.87      528.50    166.62 o 
   5   9   5     7617.90     7918.70    406.83 o 
   6   9   5       16.74      156.09    112.63 o 
   7   9   5     2336.04     2275.31    304.45 o 
   0  10   5       29.00      111.12    131.62 o 
   1  10   5      168.64      189.06     81.49 o 
   2  10   5      696.76      413.84    100.43 o 
   3  10   5      218.96      325.34    135.06 o 
   4  10   5      403.33      420.52    175.89 o 
   0   0   6      588.82      490.35     96.86 o 
   2   0   6     5437.82     5566.27    153.68 o 
   4   0   6     3149.28     3182.61    125.30 o 
   6   0   6     5624.89     5807.00    184.24 o 
   8   0   6      260.31      342.94     77.70 o 
  10   0   6     7078.79     6923.77    282.43 o 
  12   0   6     1170.96      853.66    369.22 o 
  14   0   6     1550.67     1714.86    226.09 o 
   0   1   6      114.68      125.78     85.92 o 
   1   1   6    20760.26    20553.48    262.04 o 
   2   1   6        1.07       60.79     24.28 o 
   3   1   6     3358.58     3447.71     88.60 o 
   4   1   6     1225.54     1237.65     65.32 o 
   5   1   6    11490.87    11772.12    193.22 o 
   6   1   6      842.99      910.50     65.18 o 
   7   1   6    11686.67    11887.94    176.71 o 
   8   1   6      971.30      710.78     62.59 o 
   9   1   6     2284.27     2296.54     96.32 o 
  10   1   6      190.62      339.15     56.61 o 
  11   1   6    10319.40    10552.05    192.71 o 
  12   1   6      448.29      359.13     74.07 o 
  13   1   6     7898.62     7543.92    217.34 o 
  14   1   6      425.80      348.09     89.97 o 
   0   2   6      617.83      594.72     70.48 o 
   1   2   6      745.52      902.84     79.31 o 
   2   2   6     7557.50     7882.19    118.84 o 
   3   2   6     2926.50     2787.36     79.49 o 
   4   2   6     3025.89     3050.45    131.45 o 
   5   2   6      536.53      479.56     55.93 o 
   6   2   6       47.76      206.70     39.89 o 
   7   2   6      677.94      738.17     99.01 o 
   8   2   6     4882.98     5051.77    144.16 o 
   9   2   6     2289.85     2073.89     92.17 o 
  10   2   6      525.03      534.47     63.61 o 
  11   2   6      475.98      484.96     74.16 o 
  12   2   6     1283.49      968.40    194.53 o 
  13   2   6        4.01      132.08     76.83 o 
  14   2   6     2039.04     2019.74    189.03 o 
   0   3   6       54.39       45.31     35.34 o 
   1   3   6    22990.68    22974.68    488.50 o 
   2   3   6        8.42       70.23     37.74 o 
   3   3   6       56.80      181.95     33.97 o 
   4   3   6      356.76      321.10     51.82 o 
   5   3   6     4991.27     5059.66    118.25 o 
   6   3   6      743.83      911.36    100.45 o 
   7   3   6    14960.34    14732.79    249.33 o 
   8   3   6       49.36      336.89     61.80 o 
   9   3   6     1464.17     1571.49    102.88 o 
  10   3   6      599.89      331.28     72.21 o 
  11   3   6     4218.29     4527.14    222.65 o 
  12   3   6     1718.81     1596.96    236.18 o 
  13   3   6     6478.58     6288.67    308.08 o 
   0   4   6    17326.86    18240.82    479.94 o 
   1   4   6      805.07      911.83     84.05 o 
   2   4   6       18.57       69.70     33.37 o 
   3   4   6     5119.49     4970.43    184.69 o 
   4   4   6     9920.68    10024.11    267.31 o 
   5   4   6     4371.96     4182.58    125.14 o 
   6   4   6     2703.79     2991.69    142.02 o 
   7   4   6     1820.82     1994.65    104.24 o 
   8   4   6      875.84      922.30    100.55 o 
   9   4   6     1379.80     1209.38    101.21 o 
  10   4   6     4542.54     4514.90    305.70 o 
  11   4   6      994.60      937.53    131.41 o 
  12   4   6     1435.57     1342.67    186.26 o 
  13   4   6     1804.06     1627.53    192.88 o 
   0   5   6     1363.04     1247.44    148.47 o 
   1   5   6     7406.46     7212.01    174.14 o 
   2   5   6      255.85      383.19     81.42 o 
   3   5   6      960.44     1142.15    166.48 o 
   4   5   6     1051.84      860.48    141.63 o 
   5   5   6     6169.83     6354.82    378.94 o 
   6   5   6      987.31      931.99    102.27 o 
   7   5   6     5187.72     5111.31    367.39 o 
   8   5   6      502.94      355.36     85.78 o 
   9   5   6      506.89      308.69    141.10 o 
  10   5   6     1793.45     1654.87    182.54 o 
  11   5   6     4101.29     4744.25    322.14 o 
  12   5   6      330.43      416.56    137.07 o 
   0   6   6     1078.57      920.07    171.14 o 
   1   6   6     2950.49     2986.37    243.10 o 
   2   6   6     9833.73     9477.53    212.51 o 
   3   6   6     9615.36     9687.84    226.09 o 
   4   6   6     3360.12     3196.32    128.91 o 
   5   6   6     5242.05     5191.80    164.70 o 
   6   6   6      338.52      396.05    110.43 o 
   7   6   6     3217.12     3049.01    262.15 o 
   8   6   6     4367.36     4443.67    321.82 o 
   9   6   6     5576.58     5044.31    396.37 o 
  10   6   6      714.19      467.76    138.17 o 
  11   6   6     1971.65     1933.68    365.02 o 
   0   7   6     3004.06     3154.56    189.69 o 
   1   7   6     1511.67     1908.58    131.58 o 
   2   7   6     2015.19     1980.02    118.08 o 
   3   7   6       13.58      247.21     66.31 o 
   4   7   6      462.60      553.63    107.11 o 
   5   7   6     1521.86     1872.42    250.28 o 
   6   7   6     4328.95     4042.93    265.37 o 
   7   7   6     1206.58      777.25    426.82 o 
   8   7   6     1616.55     1782.44    197.48 o 
   9   7   6       13.50       97.10    121.54 o 
  10   7   6      539.18      477.88    200.45 o 
   0   8   6     2436.44     2873.20    206.71 o 
   1   8   6     2218.80     2286.82    237.07 o 
   2   8   6      418.11      368.66    132.67 o 
   3   8   6     8245.61     8125.34    301.87 o 
   4   8   6      999.13     1285.01    455.15 o 
   5   8   6     3533.96     3374.86    228.68 o 
   6   8   6     2865.08     2955.52    247.55 o 
   7   8   6     2028.50     1663.33    210.31 o 
   8   8   6       11.29       71.26     86.87 o 
   0   9   6     4032.90     3916.54    368.27 o 
   1   9   6      763.00      576.16    118.85 o 
   2   9   6     2431.02     2050.78    224.89 o 
   3   9   6      524.99      318.00    148.69 o 
   4   9   6     3480.30     3429.02    255.50 o 
   5   9   6       94.38      258.95     90.20 o 
   1   0   7       21.57      154.59     55.26 o 
   3   0   7    31504.36    31415.15    578.19 o 
   5   0   7      307.25      289.42     76.62 o 
   7   0   7     4689.87     4487.90    169.79 o 
   9   0   7     4069.63     4043.33    174.56 o 
  11   0   7      952.03      998.02    138.28 o 
  13   0   7     1939.62     2027.32    203.85 o 
   0   1   7     3313.57     3442.12    135.25 o 
   1   1   7      393.54      381.56     45.11 o 
   2   1   7    20717.98    21005.90    256.91 o 
   3   1   7       17.33       98.58     32.26 o 
   4   1   7    44635.97    44321.22    335.52 o 
   5   1   7      102.77      157.91     36.06 o 
   6   1   7     8586.22     8379.86    170.11 o 
   7   1   7     1530.87     1720.73     93.72 o 
   8   1   7    14561.03    15699.94    287.81 o 
   9   1   7      376.42      459.21     89.34 o 
  10   1   7    13966.28    13753.69    232.77 o 
  11   1   7      764.37      531.37     88.09 o 
  12   1   7     4733.00     4957.98    157.00 o 
  13   1   7       50.34      208.36     67.71 o 
   0   2   7     5790.86     5311.73    154.80 o 
   1   2   7     3982.49     4046.77    198.86 o 
   2   2   7     3729.61     3637.55    129.48 o 
   3   2   7     2621.17     2678.11    102.75 o 
   4   2   7     1363.96     1316.23    106.12 o 
   5   2   7    12375.22    11862.89    294.56 o 
   6   2   7     1509.43     1681.69    126.19 o 
   7   2   7      574.28      494.26     78.29 o 
   8   2   7     2625.77     2603.74     99.48 o 
   9   2   7     4446.16     4370.59    154.36 o 
  10   2   7     3546.51     3413.95    135.17 o 
  11   2   7     2296.79     2096.89    128.74 o 
  12   2   7      853.61      656.14     93.95 o 
  13   2   7      514.87      433.54    115.41 o 
   0   3   7     4449.51     4599.80    224.70 o 
   1   3   7     1827.04     1646.32     95.67 o 
   2   3   7    17573.26    17201.33    397.28 o 
   3   3   7     1195.34     1262.21     90.66 o 
   4   3   7    12981.75    13171.82    251.32 o 
   5   3   7      928.54      938.25     80.54 o 
   6   3   7     9307.58     9254.37    191.24 o 
   7   3   7      310.46      349.49     64.23 o 
   8   3   7    11399.69    11530.95    220.45 o 
   9   3   7     2719.39     2772.92    137.57 o 
  10   3   7     8289.09     8664.50    230.40 o 
  11   3   7      203.77      281.90     68.16 o 
  12   3   7     2003.96     2292.33    192.36 o 
   0   4   7    18536.14    18833.41    526.67 o 
   1   4   7      147.28      313.81     77.93 o 
   2   4   7     8210.41     8289.54    211.06 o 
   3   4   7    10938.00    10611.21    288.95 o 
   4   4   7     6194.37     6331.59    171.10 o 
   5   4   7      206.02      276.64     61.49 o 
   6   4   7     9633.81     9833.89    220.84 o 
   7   4   7     1491.25     1451.94    110.71 o 
   8   4   7     5808.40     6170.76    180.00 o 
   9   4   7     3906.76     3960.38    200.58 o 
  10   4   7     4451.55     4623.28    447.83 o 
  11   4   7       25.69      251.88    115.65 o 
  12   4   7     8320.12     8651.80    353.64 o 
   0   5   7      288.47      180.70     87.38 o 
   1   5   7     4438.56     4221.12    151.77 o 
   2   5   7     4981.98     4882.58    159.79 o 
   3   5   7      260.27      375.01     69.73 o 
   4   5   7     7108.27     6899.52    232.14 o 
   5   5   7     1920.63     1954.02    119.70 o 
   6   5   7      595.94      253.86     97.92 o 
   7   5   7     3675.39     3641.01    166.52 o 
   8   5   7     1491.13     1544.04    157.98 o 
   9   5   7       17.39      241.04    110.94 o 
  10   5   7     3098.04     3420.11    271.79 o 
  11   5   7     3721.61     3647.21    264.66 o 
   0   6   7    15686.23    15937.44    358.75 o 
   1   6   7      278.68      527.85    110.40 o 
   2   6   7     8241.66     8787.03    256.86 o 
   3   6   7      739.41      629.34    160.71 o 
   4   6   7     3512.50     3551.26    150.36 o 
   5   6   7     2517.08     2327.87    164.33 o 
   6   6   7     7305.82     7599.15    310.73 o 
   7   6   7        4.98      219.66    114.00 o 
   8   6   7     6398.48     6555.98    302.76 o 
   9   6   7      501.64      484.31    139.45 o 
  10   6   7     4811.73     4948.71    303.26 o 
   0   7   7      107.24      259.24     89.70 o 
   1   7   7     3642.18     3534.59    156.96 o 
   2   7   7      581.45      443.67     82.41 o 
   3   7   7     1061.94      946.12    126.09 o 
   4   7   7     2525.59     2458.49    164.36 o 
   5   7   7     1623.89     1473.22    243.84 o 
   6   7   7      254.03      338.94    111.09 o 
   7   7   7      896.45      777.07    170.89 o 
   8   7   7      361.84      369.97    122.92 o 
   0   8   7    13742.90    13584.40    377.15 o 
   1   8   7       96.90      292.32    106.40 o 
   2   8   7     6547.24     6308.91    297.44 o 
   3   8   7     2389.86     2069.13    214.49 o 
   4   8   7     3198.32     3391.38    294.21 o 
   5   8   7      752.62      612.86    138.46 o 
   6   8   7     6343.19     6819.45    355.15 o 
   0   9   7      233.89      101.38    194.33 o 
   1   9   7     3219.07     3142.53    251.16 o 
   2   9   7       97.66      131.48     88.78 o 
   0   0   8    10482.70     9982.66    347.97 o 
   2   0   8    13060.68    12703.18    303.30 o 
   4   0   8     9031.49     9132.86    274.41 o 
   6   0   8     5899.83     5897.94    196.39 o 
   8   0   8     8639.25     8850.74    241.79 o 
  10   0   8     3333.55     3299.41    186.05 o 
  12   0   8    13356.00    13717.65    605.16 o 
   0   1   8      108.71      138.36     43.71 o 
   1   1   8      400.87      292.10     52.21 o 
   2   1   8      963.88      763.28     96.09 o 
   3   1   8      864.72      668.71     62.02 o 
   4   1   8       14.78       67.43     57.24 o 
   5   1   8       88.26      117.75     36.99 o 
   6   1   8     1035.48     1059.51     92.43 o 
   7   1   8      361.55      276.69     50.69 o 
   8   1   8       99.90      151.86     44.38 o 
   9   1   8      556.99      390.88     59.06 o 
  10   1   8      218.91      202.10     66.34 o 
  11   1   8      105.46      196.88     68.80 o 
  12   1   8      345.59      354.16    135.74 o 
   0   2   8    39478.96    40307.55    609.40 o 
   1   2   8       53.46      163.82     43.40 o 
   2   2   8     1713.15     1717.66    125.83 o 
   3   2   8      304.91      235.12     59.61 o 
   4   2   8     1677.11     1792.32    104.94 o 
   5   2   8       54.11      163.28     53.97 o 
   6   2   8    16093.91    16426.76    357.70 o 
   7   2   8       11.09      273.29     61.27 o 
   8   2   8     1679.95     1775.13    124.06 o 
   9   2   8        2.19      348.15     73.78 o 
  10   2   8     5274.05     5695.86    219.44 o 
  11   2   8        9.79      202.69     67.01 o 
  12   2   8     8245.15     8641.96    253.95 o 
   0   3   8       23.20      194.74     89.08 o 
   1   3   8      899.93      829.69    180.11 o 
   2   3   8      746.48      795.11     91.03 o 
   3   3   8     2947.35     2822.07    148.74 o 
   4   3   8     2589.54     2613.88    182.85 o 
   5   3   8        1.77      142.59     52.50 o 
   6   3   8      103.21      155.64     53.94 o 
   7   3   8      100.00      250.10     70.70 o 
   8   3   8      820.99      528.30     84.99 o 
   9   3   8       69.77      193.24     58.37 o 
  10   3   8     1579.52     1383.45    180.89 o 
  11   3   8      101.77      311.82     95.09 o 
   0   4   8     8132.75     8215.54    316.33 o 
   1   4   8       87.02      192.66     63.30 o 
   2   4   8    13296.25    13797.12    496.95 o 
   3   4   8       93.77      204.76     57.84 o 
   4   4   8     1630.83     1769.93    126.59 o 
   5   4   8       91.52      123.08     55.44 o 
   6   4   8     8822.31     8915.58    255.01 o 
   7   4   8       10.43      176.52     46.97 o 
   8   4   8     8812.70     9287.70    549.65 o 
   9   4   8       14.07      247.90     86.65 o 
  10   4   8     1589.31     1241.82    220.06 o 
  11   4   8        2.60      322.68    141.17 o 
   0   5   8     1084.25     1084.81    442.77 o 
   1   5   8       57.79      263.24     68.67 o 
   2   5   8     3648.62     3603.41    235.10 o 
   3   5   8      911.24      701.93     99.53 o 
   4   5   8     4371.29     4543.12    177.09 o 
   5   5   8        4.51      187.21     46.00 o 
   6   5   8     4789.18     4949.41    180.75 o 
   7   5   8       33.29      221.62     71.89 o 
   8   5   8     2671.68     3263.31    264.49 o 
   9   5   8      384.57      383.56    101.04 o 
  10   5   8      485.62      314.12    110.20 o 
   0   6   8    13525.26    13791.61    556.26 o 
   1   6   8      154.09      378.02     74.85 o 
   2   6   8      536.75      353.80    102.02 o 
   3   6   8      107.86      250.22     78.15 o 
   4   6   8     4579.56     4693.70    176.20 o 
   5   6   8       31.64      156.11     63.59 o 
   6   6   8     8157.82     8830.95    322.90 o 
   7   6   8      172.26      403.79    100.51 o 
   8   6   8      233.15      465.35    119.66 o 
   0   7   8     2611.34     2797.56    290.19 o 
   1   7   8        0.57      256.19     63.30 o 
   2   7   8     5515.02     5298.45    331.09 o 
   3   7   8      376.94      385.36    204.68 o 
   4   7   8    10198.20    10517.25    512.67 o 
   5   7   8       68.26        0.79     98.67 o 
   6   7   8     1784.94     1716.27    311.10 o 
   0   8   8      901.03      568.88    179.17 o 
   1   8   8      289.01      337.94     91.41 o 
   2   8   8     1841.66     2028.12    292.49 o 
   3   8   8      112.24      240.32     96.32 o 
   1   0   9     1258.99      934.23    109.68 o 
   3   0   9    13423.28    13646.81    273.96 o 
   5   0   9      680.70      535.88     94.53 o 
   7   0   9        4.42      152.66     65.07 o 
   9   0   9     3723.32     4121.05    243.72 o 
  11   0   9       48.42       41.16    125.73 o 
   0   1   9    11839.14    11789.04    288.30 o 
   1   1   9       70.52      227.32     46.26 o 
   2   1   9    14659.30    14545.90    240.06 o 
   3   1   9       42.69      234.34     50.95 o 
   4   1   9     8215.73     8760.60    201.94 o 
   5   1   9      116.12      159.76     55.41 o 
   6   1   9    17239.81    17469.24    407.69 o 
   7   1   9      273.77      347.73     73.01 o 
   8   1   9     8973.02     9213.12    218.82 o 
   9   1   9      228.90      347.55     70.32 o 
  10   1   9     7566.79     8054.77    295.52 o 
   0   2   9     2415.93     2140.71    154.78 o 
   1   2   9      750.91      707.75    114.66 o 
   2   2   9     1698.94     1838.22    124.22 o 
   3   2   9      257.59      363.97     71.60 o 
   4   2   9     2251.72     2370.07    126.26 o 
   5   2   9     1326.96     1081.68    105.44 o 
   6   2   9      612.95      600.37    106.12 o 
   7   2   9       18.85      150.34     84.19 o 
   8   2   9     2518.21     2825.11    159.98 o 
   9   2   9     2969.53     3334.11    180.73 o 
  10   2   9      739.05      453.13    118.16 o 
   0   3   9    18037.85    17910.56    390.90 o 
   1   3   9      206.05      249.87     72.52 o 
   2   3   9     4347.64     4483.15    165.60 o 
   3   3   9       59.84      137.59     69.90 o 
   4   3   9     7909.53     7876.81    258.44 o 
   5   3   9      364.55      428.99    101.91 o 
   6   3   9     8697.31     8779.41    251.54 o 
   7   3   9       34.26      244.71     69.75 o 
   8   3   9     8384.53     8450.96    321.70 o 
   9   3   9      614.75      485.43     88.46 o 
  10   3   9     3901.08     3997.32    307.27 o 
   0   4   9     5578.93     5834.57    241.69 o 
   1   4   9       60.10      161.22     66.45 o 
   2   4   9     6804.61     6956.87    259.89 o 
   3   4   9     5158.29     5003.18    193.88 o 
   4   4   9     6035.87     6123.51    211.50 o 
   5   4   9     1096.47     1055.44    111.33 o 
   6   4   9     4839.31     4665.42    189.98 o 
   7   4   9      402.10      393.30     81.73 o 
   8   4   9     3501.33     3390.91    184.74 o 
   9   4   9     2300.49     2452.47    212.55 o 
   0   5   9     4027.08     3728.09    240.80 o 
   1   5   9      650.72      471.71     84.63 o 
   2   5   9     1185.68     1073.05    115.14 o 
   3   5   9      132.13      201.32     62.15 o 
   4   5   9     2050.23     2244.01    142.63 o 
   5   5   9      446.47      493.03     79.62 o 
   6   5   9     2344.03     2081.13    299.89 o 
   7   5   9     1264.85     1251.24    155.55 o 
   8   5   9     1931.18     1887.92    205.74 o 
   0   6   9     5572.17     5373.56    272.59 o 
   1   6   9        6.86      425.27     73.37 o 
   2   6   9     6170.30     6091.66    251.09 o 
   3   6   9      724.63      584.88     84.48 o 
   4   6   9     5216.97     4825.52    233.79 o 
   5   6   9      969.76      838.78    131.52 o 
   6   6   9     4450.26     4210.71    250.02 o 
   0   7   9      289.20      376.33    113.23 o 
   1   7   9      710.27      631.62    135.24 o 
   2   7   9      919.53      571.80    102.63 o 
   3   7   9       76.22      213.48     89.07 o 
   0   0  10    10665.89     9983.67    452.36 o 
   2   0  10     2448.73     2234.67    227.28 o 
   4   0  10     5199.36     4812.18    303.54 o 
   6   0  10      715.98      855.14    153.64 o 
   8   0  10     4199.43     4690.34    379.60 o 
   0   1  10       73.18      138.29     65.01 o 
   1   1  10     2836.24     3075.29    147.11 o 
   2   1  10        4.89      309.34     71.54 o 
   3   1  10     3622.22     3652.96    275.02 o 
   4   1  10      483.99      640.41    106.90 o 
   5   1  10     3458.91     3138.75    167.33 o 
   6   1  10       17.52      221.31     72.66 o 
   7   1  10     1263.58     1349.80    180.61 o 
   8   1  10       55.97      288.29     86.01 o 
   0   2  10       77.34      190.46    106.63 o 
   1   2  10      462.25      482.33     88.35 o 
   2   2  10    11674.08    12323.96    352.69 o 
   3   2  10      319.81      571.79    126.50 o 
   4   2  10     4177.54     4163.10    167.94 o 
   5   2  10      377.32      326.71    109.45 o 
   6   2  10      110.73      237.15    107.39 o 
   7   2  10      213.80      310.31     84.07 o 
   8   2  10     8033.88     8553.03    269.05 o 
   0   3  10      548.23      461.60    118.49 o 
   1   3  10     2876.81     2901.90    145.43 o 
   2   3  10      141.26      237.45     69.70 o 
   3   3  10     1358.42      999.00    140.47 o 
   4   3  10       49.41      284.18     69.11 o 
   5   3  10      762.56      691.31    106.83 o 
   6   3  10     2134.19     1949.53    173.50 o 
   7   3  10     3144.20     2759.58    179.71 o 
   0   4  10     3499.35     3576.96    225.65 o 
   1   4  10      549.07      398.35     69.77 o 
   2   4  10     3938.71     4096.53    354.67 o 
   3   4  10     1027.39      690.88    105.46 o 
   4   4  10     4316.05     4472.65    216.35 o 
   5   4  10     1187.06      938.92    109.50 o 
   6   4  10     1452.97     1145.47    174.30 o 
   0   5  10     1563.90     1356.06    252.97 o 
   1   5  10      806.43      501.75     86.50 o 
   2   5  10      707.65      579.55     89.49 o 
   3   5  10     1634.72     1384.89    149.26 o 
   4   5  10     2465.69     2469.49    164.41 o 
   5   5  10     1489.74     1476.61    161.37 o 
   0   6  10       63.93      267.29    103.54 o 
   1   6  10     1619.11     2034.15    322.14 o 
   1   0  11     6961.53     6635.20    515.72 o 
   3   0  11      568.77      296.51    157.35 o 
   5   0  11    14803.12    15450.87   1379.08 o 
   0   1  11     7645.14     6999.54    421.34 o 
   1   1  11       45.82      260.20    126.74 o 
   2   1  11     2546.07     2257.30    215.14 o 
   3   1  11      285.79      421.34    106.52 o 
   4   1  11     3016.41     2865.05    226.08 o 
   5   1  11        2.19      246.53     88.35 o 
   0   2  11      469.49      338.25    159.67 o 
   1   2  11     4792.91     5279.81    498.71 o 
   2   2  11      995.39      806.72     98.87 o 
   3   2  11     5331.60     5400.72    254.30 o 
   4   2  11      537.74      468.72    147.83 o 
   5   2  11     5713.89     5844.92    261.46 o 
   0   3  11      993.11     1075.08    161.57 o 
   1   3  11     2059.87     2022.62    248.18 o 
   2   3  11     2639.71     2494.47    152.77 o 
   3   3  11     1675.68     1308.20    139.36 o 
   4   3  11     2748.26     2501.22    270.48 o 
   0   4  11     1939.70     1846.30    249.74 o 
   1   4  11     5110.69     5240.39    211.89 o 
                                                 
